# Supplementary material for: Constructing Neuronal Network Models in Massively Parallel Environments
Source: Front Neuroinform. 2017 May 16;11:30. doi: 10.3389/fninf.2017.00030 (PMC5432669; doi:10.3389/fninf.2017.00030)
Supplement: Supplementary file 1 [file DataSheet1.ZIP]

Archive with 51 entries (48 files):
- SupplementaryMaterial/
- SupplementaryMaterial/benchmark.sh
- SupplementaryMaterial/benchmark_mpi.sh
- SupplementaryMaterial/benchmark_mpi_noinst.sh
- SupplementaryMaterial/configs/
- SupplementaryMaterial/configs/glibc.sh
- SupplementaryMaterial/configs/glibc_noinst.sh
- SupplementaryMaterial/configs/jemalloc.sh
- SupplementaryMaterial/configs/jemalloc_noinst.sh
- SupplementaryMaterial/configs/tbb.sh
- SupplementaryMaterial/configs/tbb_noinst.sh
- SupplementaryMaterial/configs/tcmalloc.sh
- SupplementaryMaterial/configs/tcmalloc_noinst.sh
- SupplementaryMaterial/hpc_benchmark.sli
- SupplementaryMaterial/hpc_benchmark_dryrun.sli
- SupplementaryMaterial/init.sh
- SupplementaryMaterial/init_scripts/
- SupplementaryMaterial/init_scripts/conn_builder.diff
- SupplementaryMaterial/init_scripts/jemalloc421.sh
- SupplementaryMaterial/init_scripts/jemalloc421_gcc447_juqueen.sh
- SupplementaryMaterial/init_scripts/nest_master.sh
- SupplementaryMaterial/init_scripts/nest_master_glibc_gcc447_juqueen.sh
- SupplementaryMaterial/init_scripts/nest_master_noinst.sh
- SupplementaryMaterial/init_scripts/nest_master_noinst_glibc_gcc447_juqueen.sh
- SupplementaryMaterial/init_scripts/nest_tp2_glibc_gcc447_juqueen.sh
- SupplementaryMaterial/init_scripts/nest_tp2_je421_gcc447_juqueen.sh
- SupplementaryMaterial/init_scripts/nest_tp2_noinst_glibc_gcc447_juqueen.sh
- SupplementaryMaterial/init_scripts/nest_tp2_noinst_je421_gcc447_juqueen.sh
- SupplementaryMaterial/init_scripts/nest_tp2_noinst_tc25_gcc447_juqueen.sh
- SupplementaryMaterial/init_scripts/nest_tp2_tc25_gcc447_juqueen.sh
- SupplementaryMaterial/init_scripts/processes.diff
- SupplementaryMaterial/init_scripts/README.md
- SupplementaryMaterial/init_scripts/tbb445.sh
- SupplementaryMaterial/init_scripts/tcmalloc25.sh
- SupplementaryMaterial/init_scripts/tcmalloc25_gcc447_juqueen.sh
- SupplementaryMaterial/init_scripts/tcmalloc_juqueen.diff
- SupplementaryMaterial/init_scripts/tp2_conn_builder.cpp.diff
- SupplementaryMaterial/init_scripts/tp2_conn_builder.h.diff
- SupplementaryMaterial/juqueen_submit_benchmark_master_glibc_gcc447_1_2.sh
- SupplementaryMaterial/juqueen_submit_benchmark_master_noinst_glibc_gcc447_1_2.sh
- SupplementaryMaterial/juqueen_submit_benchmark_tp2_glibc_gcc447_1_2.sh
- SupplementaryMaterial/juqueen_submit_benchmark_tp2_noinst_glibc_gcc447_1_2.sh
- SupplementaryMaterial/juqueen_submit_benchmark_tp2_noinst_tc25_gcc447_1_2.sh
- SupplementaryMaterial/juqueen_submit_benchmark_tp2_tc25_gcc447_1_2.sh
- SupplementaryMaterial/README.md
- SupplementaryMaterial/submitJob_glibc.sh
- SupplementaryMaterial/submitJob_glibc_noinst.sh
- SupplementaryMaterial/submitJob_mpi.sh
- SupplementaryMaterial/submitJob_mpi_noinst.sh
- SupplementaryMaterial/submitJob_tcmalloc.sh
- SupplementaryMaterial/submitJob_tcmalloc_noinst.sh
