# Supplementary material for: Constructing Neuronal Network Models in Massively Parallel Environments
Source: Front Neuroinform. 2017 May 16;11:30. doi: 10.3389/fninf.2017.00030 (PMC5432669; doi:10.3389/fninf.2017.00030)
Supplement: Supplementary file 1 [file DataSheet1.ZIP › SupplementaryMaterial/benchmark.sh]

#!/usr/bin/env bash

# Ippen et al (2017): Constructing neuronal network models ...
#
# Run small benchmark with OpenMP parallelization on cluster using given allocator
#
# Usage:
#
# benchmark.sh jemalloc|tcmalloc|ptmalloc3|tbb|glibc

num_samples=5
SCALE=2.2222 # approx. 25.000 neurons

# blausteins (CPU HWT) sind folgendermaßen nummeriert:
# Socket 1: (  0 24 ) (  1 25 ) (  2 26 ) (  3 27 ) (  4 28 ) (  5 29 ) (  6 30 ) (  7 31 ) (  8 32 ) (  9 33 ) ( 10 34 ) ( 11 35 )
# Socket 2: ( 12 36 ) ( 13 37 ) ( 14 38 ) ( 15 39 ) ( 16 40 ) ( 17 41 ) ( 18 42 ) ( 19 43 ) ( 20 44 ) ( 21 45 ) ( 22 46 ) ( 23 47 )

# also sets OMP_PROC_BIND=TRUE
# First bind thread to CPU, then to HWT
export GOMP_CPU_AFFINITY="0-47"

### source openmpi
module load mpi/openmpi/1.10.0
module load autotools

# get allocator and nest config
if [[ $# -eq 1 ]]; then
    if   [[ "$1" = "jemalloc" ]]; then
        source configs/jemalloc.sh
    elif [[ "$1" = "tcmalloc" ]]; then
        source configs/tcmalloc.sh
    elif [[ "$1" = "ptmalloc3" ]]; then
        source configs/ptmalloc3.sh
    elif [[ "$1" = "tbb" ]]; then
        source configs/tbb.sh
    elif [[ "$1" = "glibc" ]]; then
        source configs/glibc.sh
    else
        echo "Unknown config: $1"
        exit 2
    fi
else
    echo "Use like: $0 [jemalloc|tcmalloc|tbb|ptmalloc3|glibc]"
    exit 1
fi

echo "nest: $NEST_INSTALL_DIR/bin/nest"
echo "preload: $ALLOC_LIB"
echo "output to: ./data/$ALLOC"

np=1
for (( sample = 1; sample <= $num_samples; ++sample)); do
    ### if running on one blaustein node (2*24 threads), the max number of threads is
    max_nt=48
    ### loop local number threads
    for (( nt = $max_nt; nt > 0 ; nt-- )); do
        echo "thread: sample", $sample, "proc", $np, "threads", $nt
        LD_PRELOAD=$ALLOC_LIB \
            $NEST_INSTALL_DIR/bin/nest --userargs=$SCALE,$((np*nt)),./data/$ALLOC/bench_out/log${sample}_N${SCALE}_P${np}_T${nt}_ \
            hpc_benchmark.sli >./data/$ALLOC/hpc_benchmark-S$sample-P$np-T$nt.log 2>&1
    done
done
