# Supplementary material for: Constructing Neuronal Network Models in Massively Parallel Environments
Source: Front Neuroinform. 2017 May 16;11:30. doi: 10.3389/fninf.2017.00030 (PMC5432669; doi:10.3389/fninf.2017.00030)
Supplement: Supplementary file 1 [file DataSheet1.ZIP › SupplementaryMaterial/benchmark_mpi_noinst.sh]

#!/usr/bin/env bash

num_samples=5
SCALE=2.2222 # approx. 25.000 neurons

### source openmpi
module load mpi/openmpi/1.10.0
module load autotools

source configs/glibc_noinst.sh

echo "nest: $NEST_INSTALL_DIR/bin/nest"
echo "preload: $ALLOC_LIB"
echo "output to: ./data/$ALLOC"

# for comparison of scaling with processes
nt=1
for (( sample = 1; sample <= $num_samples; ++sample)); do
    for np in {48..2}
    do
        echo "mpi: sample", $sample, "proc", $np, "threads", $nt
        mpirun -np $np --map-by core --report-bindings --bind-to core:overload-allowed \
            $NEST_INSTALL_DIR/bin/nest --userargs=$SCALE,$((np*nt)),./data/$ALLOC/bench_out/log${sample}_N${SCALE}_P${np}_T${nt}_ \
            hpc_benchmark.sli >./data/$ALLOC/hpc_benchmark-S$sample-P$np-T$nt.log 2>&1
    done
done
