# Supplementary material for: Constructing Neuronal Network Models in Massively Parallel Environments
Source: Front Neuroinform. 2017 May 16;11:30. doi: 10.3389/fninf.2017.00030 (PMC5432669; doi:10.3389/fninf.2017.00030)
Supplement: Supplementary file 1 [file DataSheet1.ZIP › SupplementaryMaterial/configs/tbb_noinst.sh]

source $PWD/tbb445/tbb445/bin/tbbvars.sh intel64

ALLOC_LIB=$PWD/tbb445/tbb445/lib/intel64/gcc4.4/libtbbmalloc_proxy.so.2

ALLOC=bs_master_noinst_tbb445_gcc483
source NEST/master_noinst/gcc483_install/bin/nest_vars.sh


mkdir -p data/$ALLOC/bench_out
