# Supplementary material for: Constructing Neuronal Network Models in Massively Parallel Environments
Source: Front Neuroinform. 2017 May 16;11:30. doi: 10.3389/fninf.2017.00030 (PMC5432669; doi:10.3389/fninf.2017.00030)
Supplement: Supplementary file 1 [file DataSheet1.ZIP › SupplementaryMaterial/init.sh]

#! /usr/bin/env bash

# Ippen et al (2017): Constructing neuronal network models ...
#
# This script builds and installs all necessary software:
#  - Downloads source code
#  - Applies patches for instrumentation
#  - Build memory allocators
#  - Build NEST in Master and Improved Looping versions (BG/Q only)
#
# Usage:
#   init.sh juqueen      # for BlueGene/Q (static linking)
#   init.sh blaustein    # for workgroup cluster (dynamic loading)

if [[ $# -eq 1 ]]; then
  platform=$1
else
  echo "Use like: '$0' [juqueen|blaustein]"
  exit 0
fi

bench_dir=$PWD
echo "installing benchmark project in $(basename $bench_dir):" | tee $bench_dir/init.log

# Additionally other infrastructure should be generated.
echo " • generate additional infrastructure" | tee -a $bench_dir/init.log
cd $bench_dir
mkdir -p data/sim_out
mkdir -p data/job_out

if [[ $platform = "juqueen" ]]; then

  echo "build for juqueen" | tee $bench_dir/init.log
  ./init_scripts/tcmalloc25_gcc447_juqueen.sh $bench_dir
  ./init_scripts/jemalloc421_gcc447_juqueen.sh $bench_dir

  # different versions of NEST needed
  ./init_scripts/nest_master_glibc_gcc447_juqueen.sh $bench_dir
  ./init_scripts/nest_tp2_glibc_gcc447_juqueen.sh $bench_dir
  ./init_scripts/nest_tp2_je421_gcc447_juqueen.sh $bench_dir
  ./init_scripts/nest_tp2_tc25_gcc447_juqueen.sh $bench_dir

  ./init_scripts/nest_master_noinst_glibc_gcc447_juqueen.sh $bench_dir
  ./init_scripts/nest_tp2_noinst_glibc_gcc447_juqueen.sh $bench_dir
  ./init_scripts/nest_tp2_noinst_je421_gcc447_juqueen.sh $bench_dir
  ./init_scripts/nest_tp2_noinst_tc25_gcc447_juqueen.sh $bench_dir

elif [[ $platform = "blaustein" ]]; then

  echo "build for blaustein" | tee $bench_dir/init.log
  module load mpi/openmpi/1.10.0

  ./init_scripts/nest_master.sh $bench_dir
  ./init_scripts/tcmalloc25.sh $bench_dir
  ./init_scripts/jemalloc421.sh $bench_dir
  ./init_scripts/tbb445.sh $bench_dir

  ./init_scripts/nest_master_noinst.sh $bench_dir

else
  echo "Error: Only [juqueen|blaustein] are supported platforms."
  exit 1
fi
