# Supplementary material for: Constructing Neuronal Network Models in Massively Parallel Environments
Source: Front Neuroinform. 2017 May 16;11:30. doi: 10.3389/fninf.2017.00030 (PMC5432669; doi:10.3389/fninf.2017.00030)
Supplement: Supplementary file 1 [file DataSheet1.ZIP › SupplementaryMaterial/init_scripts/conn_builder.diff]

--- a/nestkernel/conn_builder.cpp
+++ b/nestkernel/conn_builder.cpp
@@ -27,6 +27,7 @@
 
 // Includes from libnestutil:
 #include "logging.h"
+#include "stopwatch.h"
 
 // Includes from librandom:
 #include "binomial_randomdev.h"
@@ -1085,9 +1086,14 @@ nest::FixedInDegreeBuilder::FixedInDegreeBuilder( const GIDCollection& sources,
 void
 nest::FixedInDegreeBuilder::connect_()
 {
-#pragma omp parallel
+  double choose_time, alloc_time;
+  size_t threads = kernel().vp_manager.get_num_threads();
+  Stopwatch total;
+  total.start();
+#pragma omp parallel reduction(+:choose_time, alloc_time)
   {
     // get thread id
+    Stopwatch choose, alloc;
     const int tid = kernel().vp_manager.get_thread_id();
 
     try
@@ -1118,6 +1124,7 @@ nest::FixedInDegreeBuilder::connect_()
           unsigned long s_id;
           index sgid;
 
+	  choose.start();
           do
           {
             s_id = rng->ulrand( n_rnd );
@@ -1128,7 +1135,10 @@ nest::FixedInDegreeBuilder::connect_()
           if ( not multapses_ )
             ch_ids.insert( s_id );
 
+	  choose.stop();
+	  alloc.start();
           single_connect_( sgid, *target, target_thread, rng );
+	  alloc.stop();
         }
       }
     }
@@ -1139,6 +1149,15 @@ nest::FixedInDegreeBuilder::connect_()
       exceptions_raised_.at( tid ) =
         lockPTR< WrappedThreadException >( new WrappedThreadException( err ) );
     }
+    choose_time = choose.elapsed();
+    alloc_time = alloc.elapsed();
+  }
+  total.stop();
+  if ( kernel().mpi_manager.get_rank() == 0 )
+  {
+    std::cout << "FixedIndegree total: " << total.elapsed() << std::endl;
+    std::cout << "FixedIndegree choose: " << choose_time / threads << std::endl;
+    std::cout << "FixedIndegree alloc: " << alloc_time / threads << std::endl;
   }
 }
 
