# Supplementary material for: Constructing Neuronal Network Models in Massively Parallel Environments
Source: Front Neuroinform. 2017 May 16;11:30. doi: 10.3389/fninf.2017.00030 (PMC5432669; doi:10.3389/fninf.2017.00030)
Supplement: Supplementary file 1 [file DataSheet1.ZIP › SupplementaryMaterial/init_scripts/jemalloc421_gcc447_juqueen.sh]

#! /usr/bin/env bash
############################
#   Install JEMALLOC       #
############################

bench_dir=$1

echo "Installing jemalloc:" | tee -a $bench_dir/init.log

mkdir -p jemalloc421/install
mkdir -p jemalloc421/build
cd jemalloc421

if [ ! -f jemalloc-4.2.1.tar.bz2 ]; then
  echo " • getting jemalloc" | tee -a $bench_dir/init.log
  wget https://github.com/jemalloc/jemalloc/releases/download/4.2.1/jemalloc-4.2.1.tar.bz2  >> $bench_dir/init.log 2>&1
fi
echo " • extracting jemalloc" | tee -a $bench_dir/init.log
tar -xjvf jemalloc-4.2.1.tar.bz2 >> $bench_dir/init.log 2>&1
mv jemalloc-4.2.1 src

cd build
echo " • configure jemalloc" | tee -a $bench_dir/init.log
../src/configure --prefix=$PWD/../install --host=powerpc64-bgq-linux \
  --disable-valgrind --enable-autogen CC=/bgsys/drivers/ppcfloor/gnu-linux/bin/powerpc64-bgq-linux-gcc \
  >> $bench_dir/init.log 2>&1

echo " • make jemalloc" | tee -a $bench_dir/init.log
make -j16 >>$bench_dir/init.log 2>&1

echo " • install jemalloc" | tee -a $bench_dir/init.log
make install -j16 >>$bench_dir/init.log 2>&1

cd $bench_dir
