# Supplementary material for: Constructing Neuronal Network Models in Massively Parallel Environments
Source: Front Neuroinform. 2017 May 16;11:30. doi: 10.3389/fninf.2017.00030 (PMC5432669; doi:10.3389/fninf.2017.00030)
Supplement: Supplementary file 1 [file DataSheet1.ZIP › SupplementaryMaterial/init_scripts/nest_master_glibc_gcc447_juqueen.sh]

#! /usr/bin/env bash
#######################################
#   Install NEST Master on JUQUEEN    #
#######################################
bench_dir=$1

mkdir -p NEST/master/glibc_gcc447_install
mkdir -p NEST/master/glibc_gcc447_build

echo "Installing NEST Master:" | tee -a $bench_dir/init.log
# This is supposed to setup NEST. This includes:
# 2) get master, check out version per 2016-09-16, prior to later merge of threaded_perf2
cd NEST/master
echo " • git clone" | tee -a $bench_dir/init.log
git clone https://github.com/nest/nest-simulator.git src >> $bench_dir/init.log 2>&1
cd src
git checkout 38a96080ea268e064b9f6df207c06906a0beba97 >> $bench_dir/init.log 2>&1
cd ..

# 3) apply available patches to NEST
echo " • apply conn_builder patch to NEST" | tee -a $bench_dir/init.log
patch -p0 src/nestkernel/conn_builder.cpp -i $bench_dir/init_scripts/conn_builder.diff 2>&1 | tee -a $bench_dir/init.log
echo " • apply processes.sli patch to NEST" | tee -a $bench_dir/init.log
patch -p0 src/lib/sli/processes.sli -i $bench_dir/init_scripts/processes.diff 2>&1 | tee -a $bench_dir/init.log

# 4) build and install NEST
cd glibc_gcc447_build
echo " • cmake NEST" | tee -a $bench_dir/init.log
cmake -DCMAKE_TOOLCHAIN_FILE=Platform/BlueGeneQ_GCC \
      -DCMAKE_INSTALL_PREFIX:PATH=$PWD/../glibc_gcc447_install \
      -Dwith-python=OFF -Dwith-gsl=OFF -Dstatic-libraries=ON \
      -Dwith-warning=OFF \
       ../src >> $bench_dir/init.log 2>&1

echo " • make NEST" | tee -a $bench_dir/init.log
make VERBOSE=1 -j16 >>$bench_dir/init.log 2>&1

echo " • install NEST" | tee -a $bench_dir/init.log
make install >>$bench_dir/init.log 2>&1

cd $bench_dir
