# Supplementary material for: Constructing Neuronal Network Models in Massively Parallel Environments
Source: Front Neuroinform. 2017 May 16;11:30. doi: 10.3389/fninf.2017.00030 (PMC5432669; doi:10.3389/fninf.2017.00030)
Supplement: Supplementary file 1 [file DataSheet1.ZIP › SupplementaryMaterial/init_scripts/nest_tp2_glibc_gcc447_juqueen.sh]

#! /usr/bin/env bash
###############################################
#   Install NEST threaded_perf2 on juqueen    #
###############################################
bench_dir=$1

mkdir -p NEST/tp2/glibc_gcc447_install
mkdir -p NEST/tp2/glibc_gcc447_build

echo "Installing NEST threaded_perf2 (glibc, gcc 4.4.7):" | tee -a $bench_dir/init.log
# This is supposed to setup NEST. This includes:
# 2) get tp2, checkout state at original pull request to master
cd NEST/tp2
echo " • git clone" | tee -a $bench_dir/init.log
git clone -b tammo_threaded_perf2 https://github.com/heplesser/nest-simulator.git src >> $bench_dir/init.log 2>&1
cd src
git checkout 5e5cdd75ba30910c14bbd13113cb774f0b71ce63  >> $bench_dir/init.log 2>&1
cd ..

# 3) apply available patches to NEST
echo " • apply conn_builder patch to NEST" | tee -a $bench_dir/init.log
cd src
patch -p0 nestkernel/conn_builder.cpp -i $bench_dir/init_scripts/tp2_conn_builder.cpp.diff 2>&1 | tee -a $bench_dir/init.log
patch -p0 nestkernel/conn_builder.h -i $bench_dir/init_scripts/tp2_conn_builder.h.diff 2>&1 | tee -a $bench_dir/init.log
cd ..

# 4) build and install NEST
cd glibc_gcc447_build
echo " • cmake NEST" | tee -a $bench_dir/init.log
cmake -DCMAKE_TOOLCHAIN_FILE=Platform/BlueGeneQ_GCC \
      -DCMAKE_INSTALL_PREFIX:PATH=$PWD/../glibc_gcc447_install \
      -Dwith-python=OFF -Dwith-gsl=OFF -Dstatic-libraries=ON \
      -Dwith-warning=OFF \
       ../src >> $bench_dir/init.log 2>&1

echo " • make NEST" | tee -a $bench_dir/init.log
make VERBOSE=1 -j16 >>$bench_dir/init.log 2>&1

echo " • install NEST" | tee -a $bench_dir/init.log
make install -j16 >>$bench_dir/init.log 2>&1

cd $bench_dir
