# Supplementary material for: Constructing Neuronal Network Models in Massively Parallel Environments
Source: Front Neuroinform. 2017 May 16;11:30. doi: 10.3389/fninf.2017.00030 (PMC5432669; doi:10.3389/fninf.2017.00030)
Supplement: Supplementary file 1 [file DataSheet1.ZIP › SupplementaryMaterial/init_scripts/nest_tp2_noinst_glibc_gcc447_juqueen.sh]

#! /usr/bin/env bash
###############################################
#   Install NEST threaded_perf2 on juqueen    #
###############################################
bench_dir=$1

mkdir -p NEST/tp2_noinst/glibc_gcc447_install
mkdir -p NEST/tp2_noinst/glibc_gcc447_build

echo "Installing NEST threaded_perf2 (glibc, gcc 4.4.7):" | tee -a $bench_dir/init.log
# This is supposed to setup NEST. This includes:
# 2) get tp2, checkout state at original pull request to master
cd NEST/tp2_noinst
echo " • git clone" | tee -a $bench_dir/init.log
git clone -b tammo_threaded_perf2 https://github.com/heplesser/nest-simulator.git src >> $bench_dir/init.log 2>&1
cd src
git checkout bfd72f3d0a2ab2ad83eb2b104e521f5216c0bd0a >> $bench_dir/init.log 2>&1
cd ..

# 4) build and install NEST
cd glibc_gcc447_build
echo " • cmake NEST" | tee -a $bench_dir/init.log
cmake -DCMAKE_TOOLCHAIN_FILE=Platform/BlueGeneQ_GCC \
      -DCMAKE_INSTALL_PREFIX:PATH=$PWD/../glibc_gcc447_install \
      -Dwith-python=OFF -Dwith-gsl=OFF -Dstatic-libraries=ON \
      -Dwith-warning=OFF \
       ../src >> $bench_dir/init.log 2>&1

echo " • make NEST" | tee -a $bench_dir/init.log
make VERBOSE=1 -j16 >>$bench_dir/init.log 2>&1

echo " • install NEST" | tee -a $bench_dir/init.log
make install -j16 >>$bench_dir/init.log 2>&1

cd $bench_dir
