# Supplementary material for: Constructing Neuronal Network Models in Massively Parallel Environments
Source: Front Neuroinform. 2017 May 16;11:30. doi: 10.3389/fninf.2017.00030 (PMC5432669; doi:10.3389/fninf.2017.00030)
Supplement: Supplementary file 1 [file DataSheet1.ZIP › SupplementaryMaterial/init_scripts/nest_tp2_noinst_je421_gcc447_juqueen.sh]

#! /usr/bin/env bash
#############################################################
#   Install NEST threaded_perf2 with jemalloc on juqueen    #
#############################################################

bench_dir=$1

mkdir -p NEST/tp2_noinst/je421_gcc447_install
mkdir -p NEST/tp2_noinst/je421_gcc447_build

echo "Installing NEST threaded_perf2 (jemalloc 4.2.1, gcc 4.4.7):" | tee -a $bench_dir/init.log

if [[ ! -d "$bench_dir/NEST/tp2_noinst/src" ]]; then
  echo "Need to have sources of NEST threaded_perf2!!"
  exit 1
fi

# 4) build and install NEST
cd $bench_dir/NEST/tp2_noinst/je421_gcc447_build

# configure
echo " • cmake NEST" | tee -a $bench_dir/init.log
cmake -DCMAKE_TOOLCHAIN_FILE=Platform/BlueGeneQ_GCC \
      -DCMAKE_INSTALL_PREFIX:PATH=$PWD/../je421_gcc447_install \
      -Dwith-python=OFF -Dwith-gsl=OFF -Dstatic-libraries=ON \
      -Dwith-warning=OFF \
      -DCMAKE_EXE_LINKER_FLAGS="-Wl,--allow-multiple-definition" \
      -Dwith-libraries=$bench_dir/jemalloc421/install/lib/libjemalloc.a \
      ../src >> $bench_dir/init.log 2>&1

echo " • make NEST" | tee -a $bench_dir/init.log
make VERBOSE=1 -j16 >>$bench_dir/init.log 2>&1

echo " • install NEST" | tee -a $bench_dir/init.log
make install >>$bench_dir/init.log 2>&1

cd $bench_dir
