# Supplementary material for: Constructing Neuronal Network Models in Massively Parallel Environments
Source: Front Neuroinform. 2017 May 16;11:30. doi: 10.3389/fninf.2017.00030 (PMC5432669; doi:10.3389/fninf.2017.00030)
Supplement: Supplementary file 1 [file DataSheet1.ZIP › SupplementaryMaterial/init_scripts/processes.diff]

--- lib/sli/processes.sli	2016-01-14 15:33:08.000000000 +0100
+++ ../processes.sli	2016-01-14 15:33:03.000000000 +0100
@@ -1133,13 +1133,20 @@
 
 
 /* BeginDocumentation
-Name: memory_thisjob - report virtual memory size for current NEST process
+Name: memory_thisjob - reports used memory for current NEST process
 Synopsis:
- memory_thisjob -> vmsize
+ memory_thisjob -> vmrss
 
 Description:
-This function returns the virtual memory size (VmSize) for the current NEST
-process by checking the /proc filesystem. VmSize is reported in kB. 
+On Linux and Apple this function returns the resident set size (VmRSS) for the current NEST
+process by checking the /proc filesystem. VmRSS is the portion of memory occupied by a 
+process that is held in main memory (RAM) - not counting swapped memory. The VmRSS is
+reported in kB.
+
+On BG/P or BG/Q this function returns a dictionary with the entries:
+'heap'  -> allocated memory on the heap in Byte
+'stack' -> allocated memory on the stack in Byte
+
 */
 
 % check, if the platform is a bluegene p/q and use corresponding function
@@ -1174,7 +1181,7 @@
  }
  if
 
- { eof {exit} {getline {dup (VmSize:) searchif {exch exit} {pop} ifelse } if} ifelse } loop
+ { eof {exit} {getline {dup (VmRSS:) searchif {exch exit} {pop} ifelse } if} ifelse } loop
 
 
  closeistream %close connection
