# Supplementary material for: Constructing Neuronal Network Models in Massively Parallel Environments
Source: Front Neuroinform. 2017 May 16;11:30. doi: 10.3389/fninf.2017.00030 (PMC5432669; doi:10.3389/fninf.2017.00030)
Supplement: Supplementary file 1 [file DataSheet1.ZIP › SupplementaryMaterial/init_scripts/README.md]

# Build scripts

Scripts in this directory should be executed by running init.sh in the
directory above.  They patch and build memory allocators and NEST.

If running build scripts individually, they must be run from the main
benchmark directory (the directory above this directory), with the
main benchmark directory as argument, e.g.

    init_scripts/nest_master.sh .

## Diff files

Diffs are used to patch NEST source code with additional
instrumentation for memory and time measurements (Stopwatch). Patches
are applied by the appropriate NEST build scripts.

tcmalloc_juqueen.diff patches Makefile for tcmalloc on BlueGene/Q.

## Allocator build scripts

- Build scripts are named by allocator
- Build scripts without name suffixes are for the workgroup cluster
- Build scripts with _gcc447_juqueen are for BlueGene/Q
- Allocators are linked statically on BlueGene/Q and loaded
  dynamically on the workgroup cluster

## NEST build scripts

- nest_master.sh builds NEST master branch (38a960) for workgroup cluster
- nest_master_glibc_gcc447_juqueen.sh builds master branch on BlueGene/Q
- nest_tp2_<alloc>_gcc447_juqueen.sh builds NEST with improved looping
  (github.com/heplesser/nest-simulator, branch tammo_threaded_perf2,
  hash 5e5cdd) for BlueGene/Q, statically linking the given allocator
- nest_<branch>_noinst*.sh build the corresponding version of NEST
  without Stopwatch instrumentation
