# Supplementary material for: Constructing Neuronal Network Models in Massively Parallel Environments
Source: Front Neuroinform. 2017 May 16;11:30. doi: 10.3389/fninf.2017.00030 (PMC5432669; doi:10.3389/fninf.2017.00030)
Supplement: Supplementary file 1 [file DataSheet1.ZIP › SupplementaryMaterial/init_scripts/tbb445.sh]

#! /usr/bin/env bash
############################
#   Install TBB            #
############################

bench_dir=$1
version=tbb44_20160526oss
tbbfile=${version}_lin_1.tgz

mkdir -p tbb445
cd tbb445

echo "Install TBB:" | tee -a $bench_dir/init.log

if [ ! -f $tbbfile ]; then
  echo " • getting tbb" | tee -a $bench_dir/init.log
  wget https://www.threadingbuildingblocks.org/sites/default/files/software_releases/linux/$tbbfile
fi
echo " • extracting tbb" | tee -a $bench_dir/init.log
tar -xzvf $tbbfile >> $bench_dir/init.log 2>&1
mv $version tbb445

cd tbb445/bin
echo " • init tbb" | tee -a $bench_dir/init.log
sed -i -e "s|SUBSTITUTE_INSTALL_DIR_HERE|$bench_dir/tbb445/tbb445|g" tbbvars.sh
sed -i -e "s|SUBSTITUTE_INSTALL_DIR_HERE|$bench_dir/tbb445/tbb445|g" tbbvars.csh

cd $bench_dir
