# Supplementary material for: Constructing Neuronal Network Models in Massively Parallel Environments
Source: Front Neuroinform. 2017 May 16;11:30. doi: 10.3389/fninf.2017.00030 (PMC5432669; doi:10.3389/fninf.2017.00030)
Supplement: Supplementary file 1 [file DataSheet1.ZIP › SupplementaryMaterial/init_scripts/tcmalloc25_gcc447_juqueen.sh]

#! /usr/bin/env bash
############################
#   Install TCMALLOC       #
############################

bench_dir=$1

echo "Installing tcmalloc 2.5:" | tee -a $bench_dir/init.log

mkdir -p tcmalloc25/install
mkdir -p tcmalloc25/build
cd tcmalloc25

if [ ! -f gperftools-2.5.tar.gz ]; then
  echo " • getting tcmalloc" | tee -a $bench_dir/init.log
  wget https://github.com/gperftools/gperftools/releases/download/gperftools-2.5/gperftools-2.5.tar.gz  >> $bench_dir/init.log 2>&1
fi
echo " • extracting tcmalloc" | tee -a $bench_dir/init.log
tar -xzvf gperftools-2.5.tar.gz >> $bench_dir/init.log 2>&1
mv gperftools-2.5 src

# 3) apply available patches to NEST
echo " • apply tcmalloc_juqueen patch" | tee -a $bench_dir/init.log
patch -R -p0 src/Makefile.in -i $bench_dir/init_scripts/tcmalloc_juqueen.diff 2>&1 | tee -a $bench_dir/init.log

cd build
echo " • configure tcmalloc" | tee -a $bench_dir/init.log
../src/configure --prefix=$PWD/../install --enable-minimal --enable-frame-pointers \
    --disable-debugalloc CC=/bgsys/drivers/ppcfloor/gnu-linux/bin/powerpc64-bgq-linux-gcc \
    CXX=/bgsys/drivers/ppcfloor/gnu-linux/bin/powerpc64-bgq-linux-g++ >> $bench_dir/init.log 2>&1

echo " • make tcmalloc" | tee -a $bench_dir/init.log
make -j16 >>$bench_dir/init.log 2>&1

echo " • install tcmalloc" | tee -a $bench_dir/init.log
make install -j16 >>$bench_dir/init.log 2>&1

cd $bench_dir
