# Supplementary material for: Constructing Neuronal Network Models in Massively Parallel Environments
Source: Front Neuroinform. 2017 May 16;11:30. doi: 10.3389/fninf.2017.00030 (PMC5432669; doi:10.3389/fninf.2017.00030)
Supplement: Supplementary file 1 [file DataSheet1.ZIP › SupplementaryMaterial/init_scripts/tcmalloc_juqueen.diff]

138c138
< noinst_PROGRAMS = # $(am__EXEEXT_1) $(am__EXEEXT_2) $(am__EXEEXT_3) \
---
> noinst_PROGRAMS = $(am__EXEEXT_1) $(am__EXEEXT_2) $(am__EXEEXT_3) \
