# Supplementary material for: Constructing Neuronal Network Models in Massively Parallel Environments
Source: Front Neuroinform. 2017 May 16;11:30. doi: 10.3389/fninf.2017.00030 (PMC5432669; doi:10.3389/fninf.2017.00030)
Supplement: Supplementary file 1 [file DataSheet1.ZIP › SupplementaryMaterial/init_scripts/tp2_conn_builder.cpp.diff]

--- a/nestkernel/conn_builder.cpp
+++ b/nestkernel/conn_builder.cpp
@@ -1181,9 +1181,14 @@ nest::FixedInDegreeBuilder::FixedInDegreeBuilder( const GIDCollection& sources,
 void
 nest::FixedInDegreeBuilder::connect_()
 {
-#pragma omp parallel
+  double choose_time, alloc_time;
+  size_t threads = kernel().vp_manager.get_num_threads();
+  Stopwatch total;
+  total.start();
+#pragma omp parallel reduction(+:choose_time, alloc_time)
   {
     // get thread id
+    Stopwatch choose, alloc;
     const int tid = kernel().vp_manager.get_thread_id();
 
     try
@@ -1209,7 +1214,7 @@ nest::FixedInDegreeBuilder::connect_()
 
           Node* target = kernel().node_manager.get_node( *tgid, tid );
 
-          inner_connect_( tid, rng, target, *tgid );
+          inner_connect_( tid, rng, target, *tgid, choose, alloc );
         }
       }
       else
@@ -1225,9 +1230,11 @@ nest::FixedInDegreeBuilder::connect_()
           if ( targets_->find( tgid ) < 0 )
             continue;
 
-          inner_connect_( tid, rng, target, tgid );
+          inner_connect_( tid, rng, target, tgid, choose, alloc );
         }
       }
+      choose_time = choose.elapsed();
+      alloc_time = alloc.elapsed();
     }
     catch ( std::exception& err )
     {
@@ -1237,13 +1244,22 @@ nest::FixedInDegreeBuilder::connect_()
         lockPTR< WrappedThreadException >( new WrappedThreadException( err ) );
     }
   }
+  total.stop();
+  if ( kernel().mpi_manager.get_rank() == 0 )
+  {
+    std::cout << "FixedIndegree total: " << total.elapsed() << std::endl;
+    std::cout << "FixedIndegree choose: " << choose_time / threads << std::endl;
+    std::cout << "FixedIndegree alloc: " << alloc_time / threads << std::endl;
+  }
 }
 
 void
 nest::FixedInDegreeBuilder::inner_connect_( const int tid,
   librandom::RngPtr& rng,
   Node* target,
-  index tgid )
+  index tgid,
+  Stopwatch& choose,
+  Stopwatch& alloc )  
 {
   const thread target_thread = target->get_thread();
 
@@ -1259,6 +1275,7 @@ nest::FixedInDegreeBuilder::inner_connect_( const int tid,
     unsigned long s_id;
     index sgid;
 
+    choose.start();
     do
     {
       s_id = rng->ulrand( n_rnd );
@@ -1269,7 +1286,11 @@ nest::FixedInDegreeBuilder::inner_connect_( const int tid,
     if ( not multapses_ )
       ch_ids.insert( s_id );
 
+    choose.stop();
+
+    alloc.start();
     single_connect_( sgid, *target, target_thread, rng );
+    alloc.stop();
   }
 }
