# Supplementary material for: Constructing Neuronal Network Models in Massively Parallel Environments
Source: Front Neuroinform. 2017 May 16;11:30. doi: 10.3389/fninf.2017.00030 (PMC5432669; doi:10.3389/fninf.2017.00030)
Supplement: Supplementary file 1 [file DataSheet1.ZIP › SupplementaryMaterial/init_scripts/tp2_conn_builder.h.diff]

--- a/nestkernel/conn_builder.h
+++ b/nestkernel/conn_builder.h
@@ -39,6 +39,7 @@
 #include "lockptr.h"
 
 // Includes from librandom:
+#include "stopwatch.h"
 #include "gslrandomgen.h"
 
 // Includes from nestkernel:
@@ -270,7 +271,8 @@ protected:
   void connect_();
 
 private:
-  void inner_connect_( const int, librandom::RngPtr&, Node*, index );
+  void inner_connect_( const int, librandom::RngPtr&, Node*, index,
+                       Stopwatch&, Stopwatch& );
   long indegree_;
 };
