# Supplementary material for: Constructing Neuronal Network Models in Massively Parallel Environments
Source: Front Neuroinform. 2017 May 16;11:30. doi: 10.3389/fninf.2017.00030 (PMC5432669; doi:10.3389/fninf.2017.00030)
Supplement: Supplementary file 1 [file DataSheet1.ZIP › SupplementaryMaterial/juqueen_submit_benchmark_tp2_glibc_gcc447_1_2.sh]

#!/usr/bin/env bash

# Ippen et al (2017): Constructing neuronal network models ...
#
# Submit LoadLeveler job to BlueGene/Q for Large benchmark
#   - branch with loop improvements
#   - glibc allocator
#   - create sample runs 1 and 2 for each thread number

# @ job_name = multimyst_tp2_glibc_gcc447_benchmark_1_2.$(jobid)
# @ output = $(HOME)/multimyst/multimyst_benchmarks/data/job_out/$(job_name).out
# @ error = $(HOME)/multimyst/multimyst_benchmarks/data/job_out/$(job_name).err
# @ environment = COPY_ALL
# @ job_type = bluegene
# @ wall_clock_limit = 00:30:00
# @ bg_size = 32
# @ notification = always
# @ notify_user = h.plesser@fz-juelich.de
# @ queue

###########################################################
### USER SECTION
### Please modify only the following variables
###########################################################

### Dimension of bg_size, the same set in the LoadLeveler
### keyword
export N_BGSIZE=32

### No. of required sub-blocks. For N_BGSIZE=128 you can
### choose between 2, 4, 8, 16, 32, 64, 128.
export N_SUBBLOCK=32

### No. of MPI tasks in each sub-block
export NPROC=1

 ### No. of MPI tasks in each node
export RANK_PER_NODE=1

### module load <your application>
# goto working dir
cd $HOME/multimyst/multimyst_benchmarks
export WDR=$PWD

echo "work dir: " $WDR

# get the corners of this nodeboard
runjob -p 1 --exe /bgsys/local/samples/personality/personality.elf > personality_th.txt
## add an additional newline for the sed command

## fill array n_cor with available corners
n_cor=()
n_loc=()
while read -r line
do
    task=$(echo $line | sed -n "s/^.*Task \([0-9]*\) of .*/\1/p")
    if [[ $task ]]; then
        corner=$(echo $line | sed -n "s/^.*\(R[0-9]*-M[0-9]*-N[0-9]*-J[0-9]*\) ).*/\1/p")
        location=$(echo $line | sed -n "s/^.*location \(<[0-9]*,[0-9]*,[0-9]*,[0-9]*,[0-9]*>\) core.*/\1/p")
        n_cor[$task]=$corner
        n_loc[$task]=$location
        #echo "$task: $corner, $location"
    fi
done < personality_th.txt
rm personality_th.txt

# source nest
NEST=$WDR/NEST/tp2/glibc_gcc447_install/bin/nest
ALLOC=jq_tp2_glibc_gcc447
mkdir -p $WDR/data/$ALLOC/bench_out

echo "NEST: $NEST"

i=0
np=$(($NPROC*$RANK_PER_NODE))
fake_np=28672
SCALE=17778.0 # * 11250
for sample in 1 2
do
  for nt in  1 2 3 4 5 6 7 8 12 16 24 32 40 48 56 64
  do
    echo "sample $sample with $nt thread on ${n_cor[$i]}"
    runjob --corner ${n_cor[$i]} --shape 1x1x1x1x1 --np $NPROC --ranks-per-node $RANK_PER_NODE : \
        $NEST --userargs=$SCALE,$nt,$WDR/data/$ALLOC/bench_out/log${sample}_N${SCALE}_P${fake_np}_T${nt}_ \
        hpc_benchmark_dryrun.sli > $WDR/data/$ALLOC/hpc_benchmark_dryrun-S$sample-P$fake_np-T$nt.log 2>&1 &
    sleep 1
    i=$(($i+1))
  done
done
wait
