# Supplementary material for: Constructing Neuronal Network Models in Massively Parallel Environments
Source: Front Neuroinform. 2017 May 16;11:30. doi: 10.3389/fninf.2017.00030 (PMC5432669; doi:10.3389/fninf.2017.00030)
Supplement: Supplementary file 1 [file DataSheet1.ZIP › SupplementaryMaterial/README.md]

# Benchmarks for the multimyst paper

This directory contains benchmark and setup scripts used to create the
results reported in Ippen et al (2017) *Constructing neuronal network models ...*.

For questions about these scripts, please contact
hans.ekkehard.plesser@nmbu.no.

# `./init.sh`

Downloads, configures, builds and installs all relevant software

- uses scripts in `init_scripts`
- general naming syntax is <code_base>_<allocator>_<nest_compiler>_<machine>
- name components may be missing 
- code base:
  - "master" is master branch from https://github.com/nest/nest-simulator with git
  hash 38a960
  - "tp2" is branch tammo_threaded_perf2 with improved looping from
    https://github.com/heplesser/nest-simulator.git with git hash 5e5cddh version info
- if the name includes noinst, the script builds code without
  `Stopwatch` instrumentation

## BlueGene/Q (Juqueen)
- Allocator libs are hard-linked to NEST executables
- `juqueen_submit_all.sh` submits all benchmark jobs
- `juqueen_submit_benchmark_<code>_<alloc>_<compiler>_X[_Y].sh` submits benchmark for given code/alloc/compiler combination and creates sample sets X and Y 
- `hpc_benchmark_dryrun.sli` is the benchmark

## Workgroup cluster (Blaustein)
- Generally those scripts not marked `juqueen`
- `submitJob_*.sh` submits benchmark for given alloc, _mpi with glibc alloc
- `./benchmark.sh [jemalloc|tcmalloc|tbb|glibc][_noinst]` executes the corresponding benchmark and creates the data files
- `./benchmark_mpi.sh` submits a benchmark using MPI with single thread 
- `./benchmark_mpi_noinst.sh` submits a benchmark using MPI with
  single thread without Stopwatch instrumentation
- `hpc_benchmark.sli` is the benchmark

## Results
- written to `data/(jq|bs)_(master|tp2)[_noinst]_<alloc>_<nest_compiler>`
