# Supplementary material for: Constructing Neuronal Network Models in Massively Parallel Environments
Source: Front Neuroinform. 2017 May 16;11:30. doi: 10.3389/fninf.2017.00030 (PMC5432669; doi:10.3389/fninf.2017.00030)
Supplement: Supplementary file 1 [file DataSheet1.ZIP › SupplementaryMaterial/submitJob_glibc.sh]

#!/usr/bin/env bash

# Ippen et al (2017): Constructing neuronal network models ...
#
# Submit SLURM job to Cluster for Small benchmark
#   - glibc allocator
#   - OpenMP parallelization

# Note that the SBATCH introduces options to be passed to the command sbatch
# In the following %j will be replaced by the job ID

# set working directory
#SBATCH --workdir=/home/h.plesser/multimyst/multimyst_benchmarks/

### The path and file name for standard output.
#SBATCH --output=/home/h.plesser/multimyst/multimyst_benchmarks/data/job_out/std_%j.txt

### The path and file name for error output.
#SBATCH --error=/home/h.plesser/multimyst/multimyst_benchmarks/data/job_out/err_%j.txt

### set name of job
#SBATCH --job-name multimyst_stuff

# Specify the number of tasks (processes)
#SBATCH --ntasks 1

# Our job is multithreaded, so we ask 24*2 CPUs per process
#SBATCH --cpus-per-task=48

#  ensure that distinct CPUs are allocated to each job step 
#SBATCH --exclusive

### Send mail notifications (mails will be sent to FZJ address automatically)
#SBATCH --mail-type=ALL

### set max wallclock/CPU time "minutes", "minutes:seconds", "hours:minutes:seconds", "days-hours", "days-hours:minutes" and "days-hours:minutes:seconds".
#SBATCH --time=04:00:00

### request total amount of memory (20GB)
#SBATCH --mem=20000

##########################################
#                                        #
#   Output some useful job information.  #
#                                        #
##########################################

echo "------------------------------------------------------"
echo "Job is running on node $SLURM_JOB_NODELIST"
echo "------------------------------------------------------"
echo "SLURM: job partition is $SLURM_JOB_PARTITION"
echo "SLURM: working directory is $PWD"
echo "SLURM: job identifier is $SLURM_JOB_ID"
echo "SLURM: job name is $SLURM_JOB_NAME"
echo "SLURM: node list is $SLURM_NODELIST"
echo "SLURM: current home directory is $HOME"
echo "SLURM: PATH = $PATH"
echo "------------------------------------------------------"

##########################################
#                                        #
#   Start job.                           #
#                                        #
##########################################

# Set OMP_NUM_THREADS to the same value as -c, i.e. 48
export OMP_NUM_THREADS=48

### execute benchmark script
./benchmark.sh glibc
